# Supplementary material for: Transcriptome analysis reveals the molecular mechanisms of adaptation to high temperatures in Gracilaria bailinae
Source: Front Plant Sci. 2023 Apr 14;14:1125324. doi: 10.3389/fpls.2023.1125324 (PMC10140531; doi:10.3389/fpls.2023.1125324)
Supplement: Supplementary file 2 [file Table_1.xlsx]

## Sheet: Table S1
Table S1 qRT-PCR-based validation of the transcription expression of 9 genes selected from the DEGs.
Symbol	Gene ID	Pfam annotation	Primers used for qRT-PCR		qRT-PCR		RNA-Seq
			Primer F	Primer R	MT vs LT	MT vs HT	MT vs LT	MT vs HT
TPI	Unigene0005957	triosephosphate isomerase (TIM) [EC:5.3.1.1]	CACTCGGAACGTCGTCATCTCAAG	CAGCTCGCCAATGCAGAAAATCAC	11.83±0.60	-7.05±1.82	7.52512	-2.21338
FBA	Unigene0017887	fructose-bisphosphate aldolase, class II [EC:4.1.2.13]	AGCCTGGTGTTGTTTACGGTGAAG	TGCGGCGTTGATAGTTGAAGTGG	3.36±0.13	-13.75±2.01	1.63976	-4.4754
KAR	Unigene0010396	17beta-estradiol 17-dehydrogenase / very-long-chain 3-oxoacyl-CoA reductase [EC:1.1.1.62 1.1.1.330]	CATTCCTGCCGACATCTCCATCAAG	AGCCTTCCGCCTGTGGTACTG	7.38±0.13	-7.69±0.78	4.41528	-2.25178
GPI	Unigene0015529	glucose-6-phosphate isomerase [EC:5.3.1.9]	CTCATCAAAGGCACACCCGACTG	AGGATGTCAGCGGATTCAACGATTC	9.35±0.35	4.38±0.75	3.76448	3.47117
ENO	Unigene0015782	enolase [EC:4.2.1.11]	GTTGGTGACGAGGGAGGCTTTG	TTTGCCAGCATATCCCGCCTTATC	-1.98±0.13	-1.84±0.15	-3.80228	-1.5694
psaA	Unigene0013221	photosystem I P700 chlorophyll a apoprotein A1	TGCAATGCCTCCATATCCTTAC	TGTGCTCCTGCTCCTACTAT	-4.86±0.12	-7.93±0.91	-2.26918	-6.2764
psaB	Unigene0013225	photosystem I P700 chlorophyll a apoprotein A2	ACAACAATGGCCACAAAATTCCCA	TGTGCTGTTGCTATACCGTACCA	-2.56±0.03	-19.22±3.42	-2.58312	-6.23457
psbC	Unigene0013176	photosystem II CP43 chlorophyll apoprotein	CATTCCTGCCGACATCTCCATCAAG	AGCCTTCCGCCTGTGGTACTG	-1.10±0.09	-15.88±2.38	-2.15315	-4.80402
ACLY	Unigene0019367	ATP citrate (pro-S)-lyase [EC:2.3.3.8]	GCTTGTGGCGGCGTTGATATTG	GGTCAATGCTGGACTCCGAATCTG	-2.28±0.06	-12.36±1.87	-1.99639	-3.88652
18sRNA	18sRNA	18sRNA gene	TCAACTTTGGATGGTAAGGTATTGG	TTGGATGTGGTAGCCGTTTCT

## Sheet: Table S2
Table S2 Summary of G. bailinae transcriptome sequencing in nine samples.
sample	Raw reads	Clean reads(%)	Q20(%)	GC(%)
LT-1	61094642	60826248 (99.56%)	0.9811	0.5146
LT-2	59238074	58979106 (99.56%)	0.9811	0.5152
LT-3	52462154	52243208 (99.58%)	0.9823	0.5156
MT-1	54488338	54242778 (99.55%)	0.9807	0.5124
MT-2	52414158	52174854 (99.54%)	0.9819	0.5138
MT-3	50297594	50041048 (99.49%)	0.9815	0.5134
HT-1	57196798	56922646 (99.52%)	0.9813	0.5107
HT-2	55128518	54875444 (99.54%)	0.9824	0.5104
HT-3	52386818	52138054 (99.53%)	0.9826	0.5094

## Sheet: Table S3
Table S3 Assembly quality statistics of G. bailinae transcriptome
Genes Num	GC percentage	N50 number	N50 length	Max length	Min length	Average length	Total assembled bases
20049	50.9452	4140	1072	8602	201	769	15419753

## Sheet: Table S4
Table S4 Carbon fixation in photosynthetic organisms (Calvin cycle), Glycolysis / Gluconeogenesis, Citrate cycle (TCA cycle), Pentose phosphate pathway, Pyruvate metabolism, biosynthesis of unsaturated fatty acids and alpha-Linolenic acid metabolism pathway of G. bailinae constructed according to KEGG pathway.
Symbol	Unigene	Comparison group (log2FC)
Carbon fixation in photosynthetic organisms		MT vs LT	MT vs HT
ALDO	Unigene0017021	4.32888	-2.03053
	Unigene0019918		-3.82477
	Unigene0019919		-3.87138
E3.1.3.37	Unigene0010280	2.38761	-2.71277
	Unigene0014306		-2.17541
rbcS	Unigene0019895	-1.94022	-5.08941
FBP	Unigene0004309		-1.67023
	Unigene0004310		-1.98276
FBA	Unigene0017887		-2.16202
rpe	Unigene0005725	1.6368	-1.97276
TPI	Unigene0006636		-1.94745
	Unigene0005957	2.91172
GAPA	Unigene0017313	1.75851	-3.26601
Glycolysis / Gluconeogenesis
ALDO	Unigene0017021	4.32888	-2.03053
	Unigene0019918		-3.82477
	Unigene0019919		-3.87138
FBA	Unigene0017887		-2.16202
TPI	Unigene0006636		-1.94745
	Unigene0005957	2.91172
FBP	Unigene0004309		-1.67023
	Unigene0004310		-1.98276
GPI	Unigene0015529	1.91245	1.79542
ENO	Unigene0013192		-1.98054
	Unigene0015782	-1.92686
Citrate cycle (TCA cycle)
IDH3	Unigene0006646		-2.014
ACLY	Unigene0019367		-1.95848
MDH1	Unigene0008817	2.31423
SDHB	Unigene0018911	3.25634
DLST	Unigene0013266	-1.81135
FH	Unigene0012443	-1.66838
Pentose phosphate pathway
ALDO	Unigene0017021	4.32888	-2.03053
	Unigene0019918		-3.82477
	Unigene0019919		-3.87138
FBA	Unigene0017887		-2.16202
rpe	Unigene0005725	1.6368	-1.97276
GPI	Unigene0015529	1.91245	1.79542
FBP	Unigene0004309		-1.67023
	Unigene0004310		-1.98276
tal	Unigene0015827	1.75613
Pyruvate metabolism
PDHB	Unigene0010481		-2.51814
DLAT	Unigene0000396		-2.04134
	Unigene0005350		-1.85187
Biosynthesis of unsaturated fatty acids
SCD	Unigene0018451		-2.76698
	Unigene0015478	1.75375
KAR	Unigene0004263	1.62778
	Unigene0010396	2.1425
alpha-Linolenic acid metabolism
ACX	Unigene0007037	2.60366
OPR	Unigene0007165	3.616	-1.85221
	Unigene0006526		-4.29798
